# Supplementary material for: Design, Synthesis, Antimicrobial Properties, and Molecular Docking of Novel Furan-Derived Chalcones and Their 3,5-Diaryl-∆2-pyrazoline Derivatives
Source: Antibiotics (Basel). 2023 Dec 24;13(1):21. doi: 10.3390/antibiotics13010021 (PMC10812776; doi:10.3390/antibiotics13010021)
Supplement: Supplementary file 1 [file antibiotics-13-00021-s001.zip]

Archive with 1 entries (1 files):
- antibiotics-2702622-supplementary.pdf
